# Supplementary material for: Antiviral Innate Immune Response Interferes with the Formation of Replication-Associated Membrane Structures Induced by a Positive-Strand RNA Virus
Source: mBio. 2016 Dec 6;7(6):e01991-16. doi: 10.1128/mBio.01991-16 (PMC5142621; doi:10.1128/mBio.01991-16)
Supplement: Table S1 — Overview of primers and guide RNAs used for RT-qPCR and CRISPR/Cas9. [file mbo006163092st1.xlsx]

## Sheet: Sheet1
Table S1
CRISPR/Cas9 guide RNA's
Target	Guide RNA #1	Guide RNA #2
Viperin	TGTCATTAATCGTTTCAACG	ATTGCTCACGATGCTCACGC
PLSCR1	TGTGTTGTGTGCAGCTGTTG	TGCTGTACCCGAAATTGCTG
RT-qPCR primers
Target	Forward primer	Reverse primer
Actin	AGGCACCAGGGCGTGAT	GCCCACATAGGAATCCTTCTGAC
GAPDH	GCAAATTTCCATGGCACCGT	GCCCCACTTGATTTTGGAGG
Viperin	GAGCGCCACAAAGAAGTGTC	CCAGGATGGACTTGGAAGGG
PLSCR1	CCTCAGTATCCACCGACAGC	ACTGGCTGATTTGGGACAGG
CH25H	CATGCTGGTAGAGGGTCTGC	GATCCACCCTGACTTCTCGC
SREBF2	TCCAAAGCCTGGTGACATCC	TGTACTGTCTGCACCTGCTG
